# Supplementary material for: Restaining-based annotation for cancer histology segmentation to overcome annotation-related limitations among pathologists
Source: Patterns (N Y). 2023 Feb 10;4(2):100688. doi: 10.1016/j.patter.2023.100688 (PMC9982301; doi:10.1016/j.patter.2023.100688)
Supplement: Table S3. Dataset summary, related to Table 2 [file mmc3.xlsx]

## Sheet: Table S3
Table S3. Dataset summary, related to Table 2.
antibody target	data partition	tissue	number of patches
pan-CK	train	Benign breast tumour	1290
pan-CK	train	Bladder cancer	1291
pan-CK	train	Breast cancer	1139
pan-CK	train	Colorectal adenocarcinoma	887
pan-CK	train	Endometrial cancer	1634
pan-CK	train	Esophagogastric junction adenocarcinoma	1416
pan-CK	train	Esophagus squamous cell carcinoma	261
pan-CK	train	Extrahepatic cholangiocarcinoma	1206
pan-CK	train	Gastric adenocarcinoma	1142
pan-CK	train	Gastric adenocarcinoma with dffuse type	3513
pan-CK	train	Intraductal papillary mucinous neoplasm of the pancreas	1001
pan-CK	train	Laryngeal and pharyngeal squamous cell carcinoma	1599
pan-CK	train	Lung adenocarcinoma	813
pan-CK	train	Lung squamous cell carcinoma	1976
pan-CK	train	Pancreatic cancer	1489
pan-CK	train	Urothelial tumour	1255
pan-CK	val	Benign breast tumour	130
pan-CK	val	Bladder cancer	119
pan-CK	val	Breast cancer	76
pan-CK	val	Colorectal adenocarcinoma	82
pan-CK	val	Endometrial cancer	168
pan-CK	val	Esophagogastric junction adenocarcinoma	117
pan-CK	val	Esophagus squamous cell carcinoma	166
pan-CK	val	Extrahepatic cholangiocarcinoma	192
pan-CK	val	Gastric adenocarcinoma	64
pan-CK	val	Gastric adenocarcinoma with dffuse type	318
pan-CK	val	Intraductal papillary mucinous neoplasm of the pancreas	164
pan-CK	val	Laryngeal and pharyngeal squamous cell carcinoma	156
pan-CK	val	Lung adenocarcinoma	98
pan-CK	val	Lung squamous cell carcinoma	167
pan-CK	val	Pancreatic cancer	111
pan-CK	val	Urothelial tumour	131
pan-CK	test	Benign breast tumour	174
pan-CK	test	Bladder cancer	64
pan-CK	test	Breast cancer	140
pan-CK	test	Colorectal adenocarcinoma	121
pan-CK	test	Endometrial cancer	191
pan-CK	test	Esophagogastric junction adenocarcinoma	228
pan-CK	test	Esophagus squamous cell carcinoma	20
pan-CK	test	Extrahepatic cholangiocarcinoma	150
pan-CK	test	Gastric adenocarcinoma	80
pan-CK	test	Gastric adenocarcinoma with dffuse type	378
pan-CK	test	Intraductal papillary mucinous neoplasm of the pancreas	109
pan-CK	test	Laryngeal and pharyngeal squamous cell carcinoma	143
pan-CK	test	Lung adenocarcinoma	116
pan-CK	test	Lung squamous cell carcinoma	145
pan-CK	test	Pancreatic cancer	160
pan-CK	test	Urothelial tumour	119
α-SMA	train	Benign breast tumour	1438
α-SMA	train	Bladder cancer	1003
α-SMA	train	Bone and soft tissue tumour	692
α-SMA	train	Breast cancer	1185
α-SMA	train	Colorectal adenocarcinoma	1112
α-SMA	train	Endometrial cancer	1262
α-SMA	train	Ependymoma	630
α-SMA	train	Esophagogastric junction adenocarcinoma	998
α-SMA	train	Esophagus squamous cell carcinoma	261
α-SMA	train	Extrahepatic cholangiocarcinoma	970
α-SMA	train	Gastric adenocarcinoma	1161
α-SMA	train	Glioblastoma	1010
α-SMA	train	Glioma	793
α-SMA	train	Hepatocellular carcinoma	830
α-SMA	train	Intraductal papillary mucinous neoplasm of the pancreas	815
α-SMA	train	Laryngeal and pharyngeal squamous cell carcinoma	1669
α-SMA	train	Lung squamous cell carcinoma	872
α-SMA	train	Meningioma	1286
α-SMA	train	Ovarian dysgerminoma	855
α-SMA	train	Ovarian mucinous cystic neoplasm	353
α-SMA	train	Ovarian sex cord-stromal tumour and mesenchymal tumour	997
α-SMA	train	Pancreatic cancer	1124
α-SMA	train	Prostate cancer	1112
α-SMA	train	Renal tumour	1180
α-SMA	train	Testicular tumour	943
α-SMA	train	Thymoma	179
α-SMA	train	Urothelial tumour	1018
α-SMA	val	Benign breast tumour	160
α-SMA	val	Bladder cancer	76
α-SMA	val	Bone and soft tissue tumour	132
α-SMA	val	Breast cancer	44
α-SMA	val	Colorectal adenocarcinoma	72
α-SMA	val	Endometrial cancer	91
α-SMA	val	Ependymoma	62
α-SMA	val	Esophagogastric junction adenocarcinoma	154
α-SMA	val	Esophagus squamous cell carcinoma	72
α-SMA	val	Extrahepatic cholangiocarcinoma	102
α-SMA	val	Gastric adenocarcinoma	127
α-SMA	val	Glioblastoma	139
α-SMA	val	Glioma	116
α-SMA	val	Hepatocellular carcinoma	81
α-SMA	val	Intraductal papillary mucinous neoplasm of the pancreas	77
α-SMA	val	Laryngeal and pharyngeal squamous cell carcinoma	171
α-SMA	val	Lung squamous cell carcinoma	147
α-SMA	val	Meningioma	48
α-SMA	val	Ovarian sex cord-stromal tumour and mesenchymal tumour	128
α-SMA	val	Pancreatic cancer	116
α-SMA	val	Prostate cancer	142
α-SMA	val	Renal tumour	41
α-SMA	val	Testicular tumour	72
α-SMA	val	Thymoma	20
α-SMA	val	Urothelial tumour	99
α-SMA	test	Benign breast tumour	88
α-SMA	test	Bladder cancer	147
α-SMA	test	Bone and soft tissue tumour	185
α-SMA	test	Breast cancer	144
α-SMA	test	Colorectal adenocarcinoma	52
α-SMA	test	Endometrial cancer	125
α-SMA	test	Ependymoma	66
α-SMA	test	Esophagogastric junction adenocarcinoma	152
α-SMA	test	Esophagus squamous cell carcinoma	115
α-SMA	test	Extrahepatic cholangiocarcinoma	85
α-SMA	test	Gastric adenocarcinoma	164
α-SMA	test	Glioblastoma	89
α-SMA	test	Glioma	48
α-SMA	test	Hepatocellular carcinoma	159
α-SMA	test	Intraductal papillary mucinous neoplasm of the pancreas	90
α-SMA	test	Laryngeal and pharyngeal squamous cell carcinoma	180
α-SMA	test	Lung squamous cell carcinoma	118
α-SMA	test	Meningioma	168
α-SMA	test	Ovarian dysgerminoma	131
α-SMA	test	Ovarian mucinous cystic neoplasm	8
α-SMA	test	Ovarian sex cord-stromal tumour and mesenchymal tumour	141
α-SMA	test	Pancreatic cancer	72
α-SMA	test	Prostate cancer	124
α-SMA	test	Renal tumour	81
α-SMA	test	Testicular tumour	73
α-SMA	test	Thymoma	32
α-SMA	test	Urothelial tumour	104
MNDA	train	Benign breast tumour	149
MNDA	train	Bladder cancer	43
MNDA	train	Breast cancer	2224
MNDA	train	Colorectal adenocarcinoma	131
MNDA	train	Endometrial cancer	368
MNDA	train	Ependymoma	133
MNDA	train	Esophagogastric junction adenocarcinoma	662
MNDA	train	Extrahepatic cholangiocarcinoma	424
MNDA	train	Gastric adenocarcinoma	622
MNDA	train	Glioblastoma	107
MNDA	train	Glioma	366
MNDA	train	Hepatocellular carcinoma	14
MNDA	train	Intraductal papillary mucinous neoplasm of the pancreas	539
MNDA	train	Laryngeal and pharyngeal squamous cell carcinoma	1363
MNDA	train	Liver Hepatocellular carcinoma	191
MNDA	train	Lung adenocarcinoma	541
MNDA	train	Lung squamous cell carcinoma	291
MNDA	train	Melanoma	510
MNDA	train	Meningioma	154
MNDA	train	Oral tongue cancer	1203
MNDA	train	Ovarian dysgerminoma	81
MNDA	train	Ovarian mucinous cystic neoplasm	181
MNDA	train	Ovarian sex cord-stromal tumour and mesenchymal tumour	407
MNDA	train	Pancreatic cancer	388
MNDA	train	Prostate cancer	319
MNDA	train	Renal tumour	44
MNDA	train	Testicular tumour	234
MNDA	train	Urothelial tumour	626
MNDA	val	Benign breast tumour	40
MNDA	val	Breast cancer	179
MNDA	val	Esophagogastric junction adenocarcinoma	56
MNDA	val	Extrahepatic cholangiocarcinoma	20
MNDA	val	Gastric adenocarcinoma	51
MNDA	val	Intraductal papillary mucinous neoplasm of the pancreas	9
MNDA	val	Laryngeal and pharyngeal squamous cell carcinoma	156
MNDA	val	Lung adenocarcinoma	16
MNDA	val	Lung squamous cell carcinoma	32
MNDA	val	Melanoma	112
MNDA	val	Oral tongue cancer	74
MNDA	val	Ovarian dysgerminoma	9
MNDA	val	Ovarian mucinous cystic neoplasm	15
MNDA	val	Ovarian sex cord-stromal tumour and mesenchymal tumour	34
MNDA	val	Prostate cancer	91
MNDA	test	Breast cancer	90
MNDA	test	Colorectal adenocarcinoma	4
MNDA	test	Endometrial cancer	107
MNDA	test	Esophagogastric junction adenocarcinoma	121
MNDA	test	Extrahepatic cholangiocarcinoma	42
MNDA	test	Gastric adenocarcinoma	52
MNDA	test	Glioma	36
MNDA	test	Laryngeal and pharyngeal squamous cell carcinoma	87
MNDA	test	Lung adenocarcinoma	36
MNDA	test	Lung squamous cell carcinoma	23
MNDA	test	Meningioma	40
MNDA	test	Oral tongue cancer	42
MNDA	test	Ovarian mucinous cystic neoplasm	35
MNDA	test	Ovarian sex cord-stromal tumour and mesenchymal tumour	66
MNDA	test	Prostate cancer	5
MNDA	test	Urothelial tumour	140
MIST1	train	Bladder cancer	191
MIST1	train	Breast cancer	2054
MIST1	train	Cervical squamous cell carcinoma	123
MIST1	train	Colorectal adenocarcinoma	131
MIST1	train	Endometrial cancer	27
MIST1	train	Ependymoma	856
MIST1	train	Extrahepatic cholangiocarcinoma	619
MIST1	train	Glioma	208
MIST1	train	Hepatocellular carcinoma	61
MIST1	train	Intrahepatic cholangiocarcinoma	928
MIST1	train	Lung adenocarcinoma	2462
MIST1	train	Lung squamous cell carcinoma	350
MIST1	train	Medulloblastoma	17
MIST1	train	Melanoma	360
MIST1	train	Oral tongue cancer	865
MIST1	train	Ovarian cancer	61
MIST1	train	Prostate cancer	24
MIST1	train	Renal tumour	73
MIST1	train	Thymoma	450
MIST1	train	Urothelial tumour	1460
MIST1	val	Breast cancer	128
MIST1	val	Cervical squamous cell carcinoma	76
MIST1	val	Colorectal adenocarcinoma	26
MIST1	val	Ependymoma	106
MIST1	val	Extrahepatic cholangiocarcinoma	66
MIST1	val	Glioma	17
MIST1	val	Intrahepatic cholangiocarcinoma	111
MIST1	val	Lung adenocarcinoma	123
MIST1	val	Lung squamous cell carcinoma	40
MIST1	val	Medulloblastoma	16
MIST1	val	Melanoma	101
MIST1	val	Oral tongue cancer	15
MIST1	val	Thymoma	49
MIST1	val	Urothelial tumour	73
MIST1	test	Breast cancer	220
MIST1	test	Ependymoma	15
MIST1	test	Extrahepatic cholangiocarcinoma	77
MIST1	test	Intrahepatic cholangiocarcinoma	182
MIST1	test	Lung adenocarcinoma	128
MIST1	test	Lung squamous cell carcinoma	2
MIST1	test	Oral tongue cancer	129
MIST1	test	Osteosarcoma	19
MIST1	test	Thymoma	55
MIST1	test	Urothelial tumour	137
ERG	train	Bladder cancer	16
ERG	train	Breast cancer	1798
ERG	train	Cervical squamous cell carcinoma	297
ERG	train	Colorectal adenocarcinoma	284
ERG	train	Endometrial cancer	142
ERG	train	Esophagogastric junction adenocarcinoma	684
ERG	train	Extrahepatic cholangiocarcinoma	315
ERG	train	Gastric adenocarcinoma	1029
ERG	train	Glioblastoma	560
ERG	train	Glioma	464
ERG	train	Liver Hepatocellular carcinoma	198
ERG	train	Lung adenocarcinoma	371
ERG	train	Lung squamous cell carcinoma	449
ERG	train	Lymph node metastases (Gastric adenocarcinoma)	440
ERG	train	Medulloblastoma	311
ERG	train	Melanoma	337
ERG	train	Oral tongue cancer	606
ERG	train	Osteosarcoma	408
ERG	train	Pancreatic cancer	238
ERG	train	Pancreatic neuroendocrine tumour	259
ERG	train	Prostate cancer	76
ERG	train	Urothelial tumour	215
ERG	val	Breast cancer	114
ERG	val	Colorectal adenocarcinoma	66
ERG	val	Esophagogastric junction adenocarcinoma	78
ERG	val	Glioblastoma	50
ERG	val	Glioma	50
ERG	val	Lymph node metastases (Gastric adenocarcinoma)	40
ERG	val	Medulloblastoma	53
ERG	val	Oral tongue cancer	12
ERG	val	Osteosarcoma	114
ERG	val	Urothelial tumour	36
ERG	test	Breast cancer	112
ERG	test	Cervical squamous cell carcinoma	67
ERG	test	Gastric adenocarcinoma	62
ERG	test	Glioma	61
ERG	test	Lung adenocarcinoma	17
ERG	test	Lymph node metastases (Gastric adenocarcinoma)	40
ERG	test	Medulloblastoma	74
ERG	test	Osteosarcoma	104
CD45	train	Benign breast tumour	609
CD45	train	Bladder cancer	1290
CD45	train	Bone and soft tissue tumour	31
CD45	train	Breast cancer	655
CD45	train	Colorectal adenocarcinoma	838
CD45	train	Endometrial cancer	1469
CD45	train	Ependymoma	564
CD45	train	Esophagogastric junction adenocarcinoma	1282
CD45	train	Esophagus squamous cell carcinoma	193
CD45	train	Extrahepatic cholangiocarcinoma	1110
CD45	train	Gastric adenocarcinoma	797
CD45	train	Glioblastoma	211
CD45	train	Glioma	289
CD45	train	Hepatocellular carcinoma	298
CD45	train	Intraductal papillary mucinous neoplasm of the pancreas	602
CD45	train	Laryngeal and pharyngeal squamous cell carcinoma	1256
CD45	train	Lung adenocarcinoma	608
CD45	train	Lung squamous cell carcinoma	1154
CD45	train	Melanoma	1215
CD45	train	Meningioma	293
CD45	train	Osteosarcoma	114
CD45	train	Ovarian dysgerminoma	505
CD45	train	Ovarian mucinous cystic neoplasm	253
CD45	train	Ovarian sex cord-stromal tumour and mesenchymal tumour	296
CD45	train	Pancreatic cancer	1312
CD45	train	Prostate cancer	413
CD45	train	Renal tumour	382
CD45	train	Testicular tumour	1239
CD45	train	Thymoma	74
CD45	train	Urothelial tumour	1166
CD45	val	Benign breast tumour	94
CD45	val	Bladder cancer	128
CD45	val	Bone and soft tissue tumour	41
CD45	val	Breast cancer	46
CD45	val	Colorectal adenocarcinoma	116
CD45	val	Endometrial cancer	96
CD45	val	Ependymoma	73
CD45	val	Esophagogastric junction adenocarcinoma	128
CD45	val	Esophagus squamous cell carcinoma	92
CD45	val	Extrahepatic cholangiocarcinoma	128
CD45	val	Gastric adenocarcinoma	148
CD45	val	Glioblastoma	8
CD45	val	Glioma	24
CD45	val	Hepatocellular carcinoma	36
CD45	val	Intraductal papillary mucinous neoplasm of the pancreas	72
CD45	val	Laryngeal and pharyngeal squamous cell carcinoma	96
CD45	val	Lung adenocarcinoma	40
CD45	val	Lung squamous cell carcinoma	83
CD45	val	Melanoma	105
CD45	val	Ovarian dysgerminoma	88
CD45	val	Ovarian mucinous cystic neoplasm	9
CD45	val	Ovarian sex cord-stromal tumour and mesenchymal tumour	66
CD45	val	Renal tumour	7
CD45	val	Testicular tumour	127
CD45	val	Urothelial tumour	137
CD45	test	Benign breast tumour	88
CD45	test	Bladder cancer	143
CD45	test	Bone and soft tissue tumour	3
CD45	test	Breast cancer	25
CD45	test	Colorectal adenocarcinoma	131
CD45	test	Endometrial cancer	176
CD45	test	Ependymoma	78
CD45	test	Esophagogastric junction adenocarcinoma	160
CD45	test	Extrahepatic cholangiocarcinoma	131
CD45	test	Gastric adenocarcinoma	144
CD45	test	Intraductal papillary mucinous neoplasm of the pancreas	82
CD45	test	Laryngeal and pharyngeal squamous cell carcinoma	107
CD45	test	Lung adenocarcinoma	63
CD45	test	Lung squamous cell carcinoma	127
CD45	test	Melanoma	170
CD45	test	Meningioma	58
CD45	test	Osteosarcoma	39
CD45	test	Ovarian dysgerminoma	88
CD45	test	Ovarian mucinous cystic neoplasm	37
CD45	test	Pancreatic cancer	122
CD45	test	Prostate cancer	43
CD45	test	Renal tumour	36
CD45	test	Testicular tumour	135
CD45	test	Thymoma	30
CD45	test	Urothelial tumour	83
CD3/CD20	train	Bladder cancer	212
CD3/CD20	train	Breast cancer	276
CD3/CD20	train	Cervical squamous cell carcinoma	953
CD3/CD20	train	Colorectal adenocarcinoma	821
CD3/CD20	train	Endometrial cancer	253
CD3/CD20	train	Esophagogastric junction adenocarcinoma	829
CD3/CD20	train	Extrahepatic cholangiocarcinoma	618
CD3/CD20	train	Gastric adenocarcinoma	785
CD3/CD20	train	Glioma	89
CD3/CD20	train	Hepatocellular carcinoma	776
CD3/CD20	train	Liver Hepatocellular carcinoma	441
CD3/CD20	train	Lung adenocarcinoma	1003
CD3/CD20	train	Lung squamous cell carcinoma	692
CD3/CD20	train	Lymph node metastases (Gastric adenocarcinoma)	758
CD3/CD20	train	Medulloblastoma	5
CD3/CD20	train	Melanoma	5
CD3/CD20	train	Ovarian sex cord-stromal tumour and mesenchymal tumour	200
CD3/CD20	train	Pancreatic cancer	282
CD3/CD20	train	Prostate cancer	185
CD3/CD20	train	Renal tumour	121
CD3/CD20	train	Testicular tumour	503
CD3/CD20	train	Urothelial tumour	646
CD3/CD20	val	Cervical squamous cell carcinoma	80
CD3/CD20	val	Colorectal adenocarcinoma	102
CD3/CD20	val	Esophagogastric junction adenocarcinoma	84
CD3/CD20	val	Extrahepatic cholangiocarcinoma	30
CD3/CD20	val	Gastric adenocarcinoma	100
CD3/CD20	val	Hepatocellular carcinoma	2
CD3/CD20	val	Liver Hepatocellular carcinoma	17
CD3/CD20	val	Lung adenocarcinoma	19
CD3/CD20	val	Lung squamous cell carcinoma	155
CD3/CD20	val	Lymph node metastases (Gastric adenocarcinoma)	146
CD3/CD20	val	Medulloblastoma	11
CD3/CD20	val	Ovarian sex cord-stromal tumour and mesenchymal tumour	4
CD3/CD20	val	Pancreatic cancer	25
CD3/CD20	val	Testicular tumour	101
CD3/CD20	val	Urothelial tumour	206
CD3/CD20	test	Cervical squamous cell carcinoma	86
CD3/CD20	test	Colorectal adenocarcinoma	26
CD3/CD20	test	Esophagogastric junction adenocarcinoma	96
CD3/CD20	test	Extrahepatic cholangiocarcinoma	40
CD3/CD20	test	Gastric adenocarcinoma	71
CD3/CD20	test	Hepatocellular carcinoma	104
CD3/CD20	test	Lung adenocarcinoma	138
CD3/CD20	test	Lung squamous cell carcinoma	76
CD3/CD20	test	Lymph node metastases (Gastric adenocarcinoma)	22
CD3/CD20	test	Pancreatic cancer	39
CD3/CD20	test	Urothelial tumour	40
CD235a	train	Breast cancer	1917
CD235a	train	Colorectal adenocarcinoma	890
CD235a	train	Colorectal adenoma	1205
CD235a	train	Endometrial cancer	1411
CD235a	train	Esophagogastric junction adenocarcinoma	1585
CD235a	train	Extrahepatic cholangiocarcinoma	968
CD235a	train	Gastric adenocarcinoma	4044
CD235a	train	Glioblastoma	1209
CD235a	train	Lung adenocarcinoma	2980
CD235a	train	Medulloblastoma	628
CD235a	train	Melanoma	1499
CD235a	train	Pancreatic cancer	1054
CD235a	train	Urothelial tumour	2205
CD235a	val	Breast cancer	344
CD235a	val	Colorectal adenocarcinoma	65
CD235a	val	Colorectal adenoma	72
CD235a	val	Endometrial cancer	99
CD235a	val	Esophagogastric junction adenocarcinoma	168
CD235a	val	Extrahepatic cholangiocarcinoma	96
CD235a	val	Gastric adenocarcinoma	402
CD235a	val	Glioblastoma	201
CD235a	val	Lung adenocarcinoma	322
CD235a	val	Medulloblastoma	68
CD235a	val	Melanoma	181
CD235a	val	Pancreatic cancer	31
CD235a	val	Urothelial tumour	175
CD235a	test	Breast cancer	125
CD235a	test	Colorectal adenocarcinoma	126
CD235a	test	Colorectal adenoma	80
CD235a	test	Endometrial cancer	136
CD235a	test	Esophagogastric junction adenocarcinoma	171
CD235a	test	Extrahepatic cholangiocarcinoma	71
CD235a	test	Gastric adenocarcinoma	461
CD235a	test	Glioblastoma	64
CD235a	test	Lung adenocarcinoma	250
CD235a	test	Medulloblastoma	148
CD235a	test	Melanoma	193
CD235a	test	Pancreatic cancer	95
CD235a	test	Urothelial tumour	170
