# Supplementary material for: Restaining-based annotation for cancer histology segmentation to overcome annotation-related limitations among pathologists
Source: Patterns (N Y). 2023 Feb 10;4(2):100688. doi: 10.1016/j.patter.2023.100688 (PMC9982301; doi:10.1016/j.patter.2023.100688)
Supplement: Table S5. Model architecture and decoders for the segmentation, related to Figures 4 and 6 [file mmc4.xlsx]

## Sheet: Table S5
Table S5. Model architecture and decoders for the segmentation, related to Figure 4 and 6.
rank	Antigen	pan-CK	⍺-SMA	CD3/CD20	CD45RB	ERG	MIST1	MNDA	CD235a
1	architecture	DeepLabV3+	Unet	Unet++	Unet++	Unet	DeepLabV3+	Unet	Unet++
	decoder	EfficientNet-B3	resnet50	EfficientNet-B1	resnet34	resnet18	EfficientNet-B2	resnet50	resnet18
2	architecture	Unet	DeepLabV3+	DeepLabV3+	DeepLabV3+	Unet++		Unet++
	decoder	resnet34	resnet18	EfficientNet-B3	resnet18	EfficientNet-B2		EfficientNet-B2
3	architecture	Unet			DeepLabV3+
	decoder	resnet50			EfficientNet-B2
